# Supplementary material for: p24–Tango1 interactions ensure ER–Golgi interface stability and efficient transport
Source: J Cell Biol. 2024 Mar 12;223(5):e202309045. doi: 10.1083/jcb.202309045 (PMC10932740; doi:10.1083/jcb.202309045)
Supplement: Table S2 — shows DNA sequences. [file JCB_202309045_TableS2.xlsx]

## Sheet: Sheet1
Name	5‘-3’ sequence
Eclair-F	TTGTACTTCCACATATCGGAGA
Eclair-R	TCACACCAGTTTCTTGGCCTCAAAG
att-Eclair-F	GGGGACAAGTTTGTACAAAAAAGCAGGCTTCTTGTACTTCCACATATCGGAGA
att-Eclair-R	GGGGACCACTTTGTACAAGAAAGCTGGGTCTCACACCAGTTTCTTGGCCTCAAAG
CHOp24-F	TTCATCGTCAGCGTGGACGCCC
CHOp24-R	TTCGAGGTCAAGCGCGTCGTGTAA
att-CHOp24-F	GGGGACAAGTTTGTACAAAAAAGCAGGCTTCTTCATCGTCAGCGTGGACGCCC
att-CHOp24-R	GGGGACCACTTTGTACAAGAAAGCTGGGTCTTACACGACGCGCTTGACCTCGAA
Logjam-F	CAGGAGGCCCAACAACCATGGT
Logjam-R	TTAGATGCGACTTTTGGAGCTC
att-Logjam-F	GGGGACAAGTTTGTACAAAAAAGCAGGCTTCCAGGAGGCCCAACAACCATGGT
att-Logjam-R	GGGGACCACTTTGTACAAGAAAGCTGGGTCTTAGATGCGACTTTTGGAGCTC
Baiser-F	GTGATGTTCAAGCTGTCGCCGA
Baiser-R	CTATTCGATGAGTTTTTTGGCT
att-Baiser-F	GGGGACAAGTTTGTACAAAAAAGCAGGCTTCGTGATGTTCAAGCTGTCGCCGA
att-Baiser-R	GGGGACCACTTTGTACAAGAAAGCTGGGTCCTATTCGATGAGTTTTTTGGCT
Eclair△GOLD-F	TTGTACTTCCACATATCGGAGACGGAGGGAGAGCACGCTATCGACTAC
Eclair△GOLD-R	TCACACCAGTTTCTTGGCCTCAAAG
CHOp24△GOLD-F	TTCATCGTCAGCGTGGACGCCCACAATGGTGACGCACCGCAACGTGCG
CHOp24△GOLD-R	TTCGAGGTCAAGCGCGTCGTGTAA
Logjam△GOLD-F	TTCACATAGATGCTGGTAAGGTGAAGTACGATGCATGGGA
Logjam△GOLD-R	TTAGATGCGACTTTTGGAGCTC
Baiser△GOLD-F	GTGATGTTCAAGCTGTCGCCGAACACCTTGGAGGATCTCTCCGACTCCAT
Baiser△GOLD-R	CTATTCGATGAGTTTTTTGGCT
Tango1△SH3-F	ACAAATCATTATCCTCGTCCGGGATAAGGATCTAT
Tango1△SH3-R	GGACGAGGATAATGATTTGTTCACATTTCGGGTCG
Logjam-LHA	GTGCAGTTAACCCTTTTTGTTGACAGAGAGCTCAGAGGAAACGGCAGATTAGATCCCCCTGAGTTCATCCCCACCCAGGCACCACTAATCCGACGAGTATAAATCCCAAAATGCAATTGACGTGGCAGAGAGATCAGATAAATCTAGTACTTCCGATTGCTCTGATTTGTTGTTGTCTTTTGATCGACGTAACCAGCGCT
Logjam-RHA	CAGGAGGCCCAACAACCATGGTACGAGAATCTGCCAGCGGTGGCCATGGACTATAAGGTGTGTGCTGATTTTAAGACTCCTCTAGAGCATCAAATTTCACCGGGAACGTGGTTTCTCTTTCAGGTTCACATAGATGCTGGTAAGGAGGACTGCTACCATCAGTACGTTAAGGCAGGAGCCACCTTCTACGTGTCCTTTAG
Logjam-sgRNA-F	TTCG CGACGTAACCAGCGCTCAGG
Logjam-sgRNA-R	AAAC CCTGAGCGCTGGTTACGTCG
Grasp65-LHA	CCTATCCAGCCGGTGCACAGACAGTGCCGTCGTATCCGCAGGTGCAACCCTCCATGGGCGGACTGTTTCCCACGCAGCCAACGCCGTTGCCGCCGCAGATGGCCCATGTGTTTGCACCACCAGTACCACCGCAAGCTGGCGCTGCTCCGGCGGCAGGCAACGACGAACTATCCGGACCGGCAGTGAATCAGGCTGGAAAC
Grasp65-RHA	TAAGACTTCTACTGGGCCAACTGCTAATGGACCAACTGCTAAACCTGGACAAATTGTTAAGCTTTTATTTTCGAGAATCATCTGATTGTTTTGTATGATTGCGTTAGCAAATATCACAAGTGGCGCGATTGGTTCGGCCATCTGCATGCAAAGATGTGTACATTGCATTCATAATAATAATCTAAATTAATTATAACAAT
Grasp65-sgRNA-F	TTCG CTGGAAACTAAGACTTCTAC
Grasp65-sgRNA-R	AAAC GTAGAAGTCTTAGTTTCCAG
Sec13-LHA	AGAACACGGAGGGCCAATGGATCCGCATCAACTACGAGTCGGGTACGGCCATCCAGTCGAAGCAGCCCTCGCACCTTCCGCATTCCCACTCCCAGCAGCAGCAGGCGCTACAACAGCACCAACAACAGGCGCCATCGCATCCAGGTCCTTCCTCCGATTCGGAGCATAGCTCGAACCTGTCCAACTCGCAGCTCTCCAAC
Sec13-RHA	TGAGCCAGCCCCGAAATATTGTCGTGCTGAAGTCGTGGTTAAAAGTGTTACTTTACAAATATATATATACGAAATACTATTTAATGTGCCCCTTTAAACGCTGTTTAGTGTATGTTTATTTGGACTTCATATGGGATCCCTATTTGAATCTTCTGAAATTATAATGAATTCTAAAGACAAGTTTTTGTCGAAATGGTATC
Sec13-sgRNA-F	TTCG TCAGTTGGAGAGCTGCGAGT
Sec13-sgRNA-R	AAAC ACTCGCAGCTCTCCAACTGA
sgRNA1-F	TTCG CGTTGTTATGATCGTACTAC
sgRNA1-R	AAAC GTAGTACGATCATAACAACG
GFP	ATGGTGAGCAAGGGCGAGGAGCTGTTCACCGGGGTGGTGCCCATCCTGGTCGAGCTGGACGGCGACGTAAACGGCCACAAGTTCAGCGTGTCCGGCGAGGGCGAGGGCGATGCCACCTACGGCAAGCTGACCCTGAAGTTCATCTGCACCACCGGCAAGCTGCCCGTGCCCTGGCCCACCCTCGTGACCACCCTGACCTACGGCGTGCAGTGCTTCAGCCGCTACCCCGACCACATGAAGCAGCACGACTTCTTCAAGTCCGCCATGCCCGAAGGCTACGTCCAGGAGCGCACCATCTTCTTCAAGGACGACGGCAACTACAAGACCCGCGCCGAGGTGAAGTTCGAGGGCGACACCCTGGTGAACCGCATCGAGCTGAAGGGCATCGACTTCAAGGAG…
mCherry	ATGGTGAGCAAGGGCGAGGAGGATAACATGGCCATCATCAAGGAGTTCATGCGCTTCAAGGTGCACATGGAGGGCTCCGTGAACGGCCACGAGTTCGAGATCGAGGGCGAGGGCGAGGGCCGCCCCTACGAGGGCACCCAGACCGCCAAGCTGAAGGTGACCAAGGGTGGCCCCCTGCCCTTCGCCTGGGACATCCTGTCCCCTCAGTTCATGTACGGCTCCAAGGCCTACGTGAAGCACCCCGCCGACATCCCCGACTACTTGAAGCTGTCCTTCCCCGAGGGCTTCAAGTGGGAGCGCGTGATGAACTTCGAGGACGGCGGCGTGGTGACCGTGACCCAGGACTCCTCCCTGCAGGACGGCGAGTTCATCTACAAGGTGAAGCTGCGCGGCACCAAC…
APEX2	GGAAAGTCTTACCCAACTGTGAGTGCTGATTACCAGGACGCCGTTGAGAAGGCGAAGAAGAAGCTCAGAGGCTTCATCGCTGAGAAGAGATGCGCTCCTCTAATGCTCCGTTTGGCATTCCACTCTGCTGGAACCTTTGACAAGGGCACGAAGACCGGTGGACCCTTCGGAACCATCAAGCACCCTGCCGAACTGGCTCACAGCGCTAACAACGGTCTTGACATCGCTGTTAGGCTTTTGGAGCCACTCAAGGCGGAGTTCCCTATTTTGAGCTACGCCGATTTCTACCAGTTGGCTGGCGTTGTTGCCGTTGAGGTCACGGGTGGACCTAAGGTTCCATTCCACCCTGGAAGAGAGGACAAGCCTGAGCCACCACCAGAGGGTCGCTTGCCCGATCCC…
FLAG	GACTACAAGGATGACGACGATAAG
eclair-rt-F	CGTCGTCTTGGTTTGCATGG
eclair-rt-R	GTGGTGCTGATGATGCCCTA
p24-2-rt-F	AAAGTCACTGCAAATAGCCGAAAA
p24-2-rt-R	CACACACAAACACTGCTCGTTAATG
CHOp24-rt-F	GTGTGCTTCAACAACGAACGC
CHOp24-rt-R	GTGTTCTCGTTCACCGAACGAT
CG9308-rt-F	ATGGGCAGCTTCACCTTTACG
CG9308-rt-R	GAGTTGGTTGATCATCGATTGGA
logjam-rt-F	CACCTCTAAGCAACAGAGA
logjam-rt-R	TGATGGTAGCAGTCCTCCTT
opossum-rt-F	TTAAACAGCTTACAATGCAAGCGA
opossum-rt-R	GTCGAAGCAAAACCGATAGTCG
CG31787-rt-F	TAATCTTATGGATCCAAGTCGTCGAC
CG31787-rt-R	GATCTTGCCCACGTAACTATCGATAC
p24-1-rt-F	AAAAACACGTCACGTAATCCGG
p24-1-rt-R	GTAGAAGCAATCCACCGCGTTA
baiser-rt-F	GAAGACATCCAGGCGAACCA
baiser-rt-R	ACACCTCGGACATGAAGCTG
Rp49-rt-F	GGCCCAAGATCGTGAAGAAG
Rp49-rt-R	ATTTGTGCGACAGCTTAGCATATC
